# Supplementary material for: Comparing the Effects of Collagen Hydrolysate and Dairy Protein on Recovery from Eccentric Exercise: A Double Blind, Placebo-Controlled Study
Source: Nutrients. 2024 Dec 20;16(24):4389. doi: 10.3390/nu16244389 (PMC11678417; doi:10.3390/nu16244389)
Supplement: Supplementary file 1 [file nutrients-16-04389-s001.zip]

Archive with 1 entries (1 files):
- nutrients-3338163-supplementary.pdf
